# Supplementary material for: Effects of Extraction and Evaporation Methods on Physico-Chemical, Functional, and Nutritional Properties of Syrups from Barhi Dates (Phoenix dactylifera L.)
Source: Foods. 2023 Mar 16;12(6):1268. doi: 10.3390/foods12061268 (PMC10048268; doi:10.3390/foods12061268)
Supplement: Supplementary file 1 [file foods-12-01268-s001.zip]

Archive with 1 entries (1 files):
- foods-2251989-supplementary.pdf
